# Supplementary material for: Zinc-Induced Folding and Solution Structure of the Eponymous Novel Zinc Finger from the ZC4H2 Protein
Source: Biomolecules. 2025 Jul 28;15(8):1091. doi: 10.3390/biom15081091 (PMC12383448; doi:10.3390/biom15081091)
Supplement: Supplementary file 1 [file biomolecules-15-01091-s001.zip]

Archive with 1 entries (1 files):
- biomolecules-3742906-supplementary.pdf
